# Supplementary material for: Novel Intronic Mutation in VMA21 Causing Severe Phenotype of X-Linked Myopathy with Excessive Autophagy—Case Report
Source: Genes (Basel). 2022 Nov 29;13(12):2245. doi: 10.3390/genes13122245 (PMC9777698; doi:10.3390/genes13122245)
Supplement: Supplementary file 1 [file genes-13-02245-s001.zip]

Archive with 1 entries (1 files):
- genes-2024714-supplementary.pdf
